# Supplementary material for: Identification of novel drug targets for diamond-blackfan anemia based on RPS19 gene mutation using protein-protein interaction network
Source: BMC Syst Biol. 2018 Apr 24;12(Suppl 4):39. doi: 10.1186/s12918-018-0563-0 (PMC5998885; doi:10.1186/s12918-018-0563-0)
Supplement: Supplementary file 1 — Table S1. The identified differently expressed genes are listed in the Table S1. Both upregulated and downregulated genes are given based on the defined criteria. (XLSX 52 kb) [file 12918_2018_563_MOESM1_ESM.xlsx]

## Sheet: 1
ID	adj.P.Val	logFC	Gene.symbol	Gene.title
205713_s_at	9.3444e-05	-4.00365	COMP	cartilage oligomeric matrix protein
203477_at	0.018388	-3.18888	COL15A1	collagen type XV alpha 1 chain
219478_at	0.00361954	-3.05031	WFDC1	WAP four-disulfide core domain 1
212314_at	0.00010449	-2.98065	SEL1L3	SEL1L family member 3
220892_s_at	0.00442524	-2.88944	PSAT1	phosphoserine aminotransferase 1
206163_at	0.0278416	-2.81462	MIR548F5///MAB21L1	microRNA 548f-5///mab-21 like 1
206373_at	0.00166757	-2.71961	ZIC1	Zic family member 1
205357_s_at	0.00869517	-2.54399	AGTR1	angiotensin II receptor type 1
207302_at	0.00387821	-2.4383	SGCG	sarcoglycan gamma
213905_x_at	0.00551682	-2.42721	BGN	biglycan
205047_s_at	0.00146301	-2.41285	ASNS	asparagine synthetase (glutamine-hydrolyzing)
205132_at	0.00456972	-2.38857	ACTC1	actin, alpha, cardiac muscle 1
201261_x_at	0.00166886	-2.38081	BGN	biglycan
217452_s_at	0.00140249	-2.34959	B3GALT2	beta-1,3-galactosyltransferase 2
212311_at	0.000403477	-2.28737	SEL1L3	SEL1L family member 3
206315_at	0.0208544	-2.19214	CRLF1	cytokine receptor like factor 1
210809_s_at	0.000852034	-2.09553	POSTN	periostin
205081_at	0.00386648	-2.08257	CRIP1	cysteine rich protein 1
209610_s_at	0.00579113	-2.07536	SLC1A4	solute carrier family 1 member 4
210121_at	0.00332066	-2.04637	B3GALT2	beta-1,3-galactosyltransferase 2
201858_s_at	0.0310624	-2.03597	SRGN	serglycin
209921_at	0.0156854	-1.9972	SLC7A11	solute carrier family 7 member 11
221802_s_at	1.58029e-05	-1.97759	SHTN1	shootin 1
201397_at	0.000659595	-1.95212	PHGDH	phosphoglycerate dehydrogenase
214927_at	0.000402113	-1.91823	ITGBL1	integrin subunit beta like 1
203989_x_at	0.0306895	-1.88555	F2R	coagulation factor II thrombin receptor
217967_s_at	0.000155059	-1.80666	FAM129A	family with sequence similarity 129 member A
217678_at	0.0255156	-1.80479	SLC7A11	solute carrier family 7 member 11
205893_at	0.000174955	-1.7839	NLGN1	neuroligin 1
202363_at	0.00322561	-1.76173	SPOCK1	sparc/osteonectin,
203571_s_at	0.0123172	-1.72767	ADIRF	adipogenesis regulatory factor
205422_s_at	0.000649857	-1.67424	ITGBL1	integrin subunit beta like 1
218858_at	0.0118485	-1.66585	DEPTOR	DEP domain containing MTOR-interacting protein
212816_s_at	0.0203741	-1.64764	CBS	cystathionine-beta-synthase
216769_x_at	0.00299068	-1.62061
206595_at	0.0164007	-1.6106	CST6	cystatin E/M
215599_at	0.00053433	-1.59977	GUSBP9///GUSBP3	glucuronidase, beta pseudogene 9
219937_at	4.79267e-05	-1.59926	TRHDE	thyrotropin releasing hormone degrading enzyme
212810_s_at	0.00298377	-1.58098	SLC1A4	solute carrier family 1 member 4
212811_x_at	0.00232418	-1.5799	SLC1A4	solute carrier family 1 member 4
209369_at	0.0112783	-1.56773	ANXA3	annexin A3
205200_at	0.0376302	-1.5526	EXOSC7///CLEC3B	exosome component 7
207528_s_at	0.0376201	-1.54637	SLC7A11	solute carrier family 7 member 11
215268_at	0.00165612	-1.4979	KIAA0754	KIAA0754
218145_at	0.0126204	-1.49602	TRIB3	tribbles pseudokinase 3
206548_at	0.039124	-1.4901
217127_at	0.00222017	-1.47956	CTH	cystathionine gamma-lyase
209016_s_at	0.0327529	-1.459	KRT7	keratin 7
203159_at	0.030775	-1.44508	GLS	glutaminase
219773_at	0.00151782	-1.4299	NOX4	NADPH oxidase 4
215641_at	0.000432379	-1.42939	SEC24D	SEC24 homolog D, COPII coat complex component
204570_at	0.0216363	-1.415	COX7A1	cytochrome c oxidase subunit 7A1
218517_at	8.75446e-05	-1.40285	JADE1	jade family PHD finger 1
203638_s_at	0.0256554	-1.40061	FGFR2	fibroblast growth factor receptor 2
207264_at	0.00767751	-1.39906	KDELR3	KDEL endoplasmic reticulum protein retention receptor 3
219366_at	0.00332659	-1.39337	AVEN	apoptosis and caspase activation inhibitor
203157_s_at	0.0361422	-1.3829	GLS	glutaminase
214452_at	0.00790712	-1.37958	BCAT1	branched chain amino acid transaminase 1
203158_s_at	0.0465302	-1.37461	GLS	glutaminase
210701_at	0.00432526	-1.37198	CFDP1	craniofacial development protein 1
217966_s_at	0.00098964	-1.36703	FAM129A	family with sequence similarity 129 member A
219599_at	0.0136299	-1.36209	EIF4B	eukaryotic translation initiation factor 4B
210587_at	0.00600566	-1.3513	INHBE	inhibin beta E subunit
203243_s_at	0.0375518	-1.34688	PDLIM5	PDZ and LIM domain 5
203946_s_at	0.000640881	-1.34318	ARG2	arginase 2
201505_at	0.00101143	-1.33403	LAMB1	laminin subunit beta 1
210640_s_at	0.00104547	-1.33229	GPER1	G protein-coupled estrogen receptor 1
217679_x_at	0.000482607	-1.32926
204005_s_at	0.0184135	-1.30091	PAWR	pro-apoptotic WT1 regulator
205594_at	0.000727208	-1.2943	ZNF652	zinc finger protein 652
215330_at	0.0245684	-1.28703
210230_at	0.0059325	-1.27132
215191_at	0.00335509	-1.26283
214096_s_at	0.000610631	-1.26283	SHMT2	serine hydroxymethyltransferase 2
201645_at	0.0316878	-1.2622	TNC	tenascin C
205010_at	0.0238799	-1.25003	GNL3L	G protein nucleolar 3 like
211038_s_at	0.000748326	-1.24787	CROCCP2	ciliary rootlet coiled-coil, rootletin pseudogene 2
214095_at	0.00277409	-1.24218	SHMT2	serine hydroxymethyltransferase 2
204967_at	0.00697316	-1.23969	SHROOM2	shroom family member 2
202847_at	0.00312233	-1.23115	PCK2	phosphoenolpyruvate carboxykinase 2, mitochondrial
206638_at	0.0153204	-1.23043	HTR2B	5-hydroxytryptamine receptor 2B
65472_at	0.000414832	-1.22612	C2orf68	chromosome 2 open reading frame 68
221211_s_at	0.0129043	-1.22604	MAP3K7CL	MAP3K7 C-terminal like
201761_at	0.0110375	-1.22572	MTHFD2	methylenetetrahydrofolate dehydrogenase (NADP+ dependent) 2, methenyltetrahydrofolate cyclohydrolase
205677_s_at	0.00111043	-1.22411	DLEU1	deleted in lymphocytic leukemia 1
211964_at	0.0370423	-1.21985	COL4A2	collagen type IV alpha 2 chain
208978_at	0.0329396	-1.21505	CRIP2	cysteine rich protein 2
201661_s_at	0.00142103	-1.21403	ACSL3	acyl-CoA synthetase long-chain family member 3
221447_s_at	0.0128555	-1.2117	GLT8D2	glycosyltransferase 8 domain containing 2
213094_at	0.0102429	-1.21162	ADGRG6	adhesion G protein-coupled receptor G6
205967_at	0.01603	-1.20419	HIST2H4B	histone cluster 2, H4b
215012_at	0.00951475	-1.20298	ZNF451	zinc finger protein 451
216064_s_at	1.96031e-05	-1.19724	AGA	aspartylglucosaminidase
206176_at	0.0278126	-1.19199	BMP6	bone morphogenetic protein 6
219980_at	0.000276173	-1.17625	ABHD18	abhydrolase domain containing 18
209905_at	0.0297874	-1.17333	HOXA10-HOXA9///MIR196B///HOXA9	HOXA10-HOXA9 readthrough///microRNA 196b///homeobox A9
222026_at	0.0218576	-1.16345	RBM3	RNA binding motif (RNP1, RRM) protein 3
206833_s_at	0.00214565	-1.1567	LOC101927144///ACYP2	uncharacterized LOC101927144///acylphosphatase 2
212288_at	1.59789e-05	-1.15619	FNBP1	formin binding protein 1
217988_at	6.5581e-06	-1.15077	CCNB1IP1	cyclin B1 interacting protein 1
204333_s_at	0.000225592	-1.14447	AGA	aspartylglucosaminidase
215586_at	0.0127816	-1.14053
219117_s_at	0.00584869	-1.13813	FKBP11	FK506 binding protein 11
210858_x_at	0.0197621	-1.13367	ATM	ATM serine/threonine kinase
208241_at	0.0210441	-1.12968	NRG1	neuregulin 1
212848_s_at	0.000162215	-1.12798	C9orf3	chromosome 9 open reading frame 3
212154_at	0.0250029	-1.12698	SDC2	syndecan 2
217653_x_at	0.00307863	-1.12697
215252_at	0.00163051	-1.12297	DNAJC7	DnaJ heat shock protein family (Hsp40) member C7
213757_at	0.00481805	-1.12275
200974_at	0.0189166	-1.12169	ACTA2	actin, alpha 2, smooth muscle, aorta
215558_at	0.00227558	-1.11799	UBR2	ubiquitin protein ligase E3 component n-recognin 2
205194_at	0.0102023	-1.11765	PSPH	phosphoserine phosphatase
214772_at	0.0137234	-1.11566	KIAA1549L	KIAA1549 like
222310_at	0.0167235	-1.11389	SCAF4	SR-related CTD associated factor 4
201425_at	0.0228558	-1.11277	ALDH2	aldehyde dehydrogenase 2 family (mitochondrial)
218253_s_at	5.40758e-06	-1.10423	EIF2D	eukaryotic translation initiation factor 2D
202148_s_at	0.00916496	-1.10251	PYCR1	pyrroline-5-carboxylate reductase 1
206088_at	0.000234615	-1.09935	LRRC37A3	leucine rich repeat containing 37 member A3
201850_at	0.0292013	-1.0981	CAPG	capping actin protein, gelsolin like
202144_s_at	0.00135154	-1.09626	ADSL	adenylosuccinate lyase
216060_s_at	0.00673342	-1.09071	DAAM1	dishevelled associated activator of morphogenesis 1
205698_s_at	0.0287116	-1.08569	MAP2K6	mitogen-activated protein kinase kinase 6
215978_x_at	0.000333353	-1.08552	ZNF721	zinc finger protein 721
210694_s_at	0.000525188	-1.08284	MID1	midline 1
218237_s_at	0.00191223	-1.0785	SLC38A1	solute carrier family 38 member 1
213761_at	0.0246258	-1.07708	MDM1	Mdm1 nuclear protein
213248_at	0.037546	-1.05437	LOC730101	uncharacterized LOC730101
204159_at	0.0230455	-1.05288	CDKN2C	cyclin dependent kinase inhibitor 2C
202609_at	0.000571453	-1.05104	EPS8	epidermal growth factor receptor pathway substrate 8
215828_at	0.00682904	-1.0507
201242_s_at	0.0246876	-1.04695	ATP1B1	ATPase Na+/K+ transporting subunit beta 1
221539_at	0.00329304	-1.04656	EIF4EBP1	eukaryotic translation initiation factor 4E binding protein 1
216147_at	0.00175654	-1.04627
200629_at	0.00164006	-1.0419	WARS	tryptophanyl-tRNA synthetase
213605_s_at	0.012275	-1.04141
204861_s_at	0.0484196	-1.04082	NAIP	NLR family apoptosis inhibitory protein
205715_at	0.00548714	-1.03723	BST1	bone marrow stromal cell antigen 1
207419_s_at	0.0154168	-1.03636	RAC2	ras-related C3 botulinum toxin substrate 2 (rho family, small GTP binding protein Rac2)
202227_s_at	0.000639172	-1.03524	BRD8	bromodomain containing 8
218553_s_at	0.00264878	-1.03491	KCTD15	potassium channel tetramerization domain containing 15
210306_at	0.00546858	-1.034	L3MBTL1	l(3)mbt-like 1 (Drosophila)
219489_s_at	0.0137883	-1.0308	NXN	nucleoredoxin
219654_at	0.0285943	-1.03058	HACD1	3-hydroxyacyl-CoA dehydratase 1
200962_at	0.00176275	-1.02859	RPL31	ribosomal protein L31
206129_s_at	0.000354986	-1.02738	ARSB	arylsulfatase B
208623_s_at	0.0357893	-1.02737	EZR	ezrin
220770_s_at	0.0081463	-1.02716	ZBED8	zinc finger BED-type containing 8
212412_at	0.0459165	-1.02614	PDLIM5	PDZ and LIM domain 5
204485_s_at	0.00691557	-1.02597	TOM1L1	target of myb1 like 1 membrane trafficking protein
200628_s_at	0.00207261	-1.02596	WARS	tryptophanyl-tRNA synthetase
208693_s_at	0.00268578	-1.0257	GARS	glycyl-tRNA synthetase
205975_s_at	0.00144308	-1.02121	HOXD1	homeobox D1
221922_at	0.0122557	-1.01919	GPSM2	G-protein signaling modulator 2
215318_at	0.00686671	-1.0182	MINOS1P1	mitochondrial inner membrane organizing system 1 pseudogene 1
219315_s_at	0.000360543	-1.01215	TMEM204	transmembrane protein 204
201721_s_at	0.0495273	-1.00967	LAPTM5	lysosomal protein transmembrane 5
221194_s_at	0.00530886	-1.00777	TBC1D3P1-DHX40P1///RNFT1	TBC1D3P1-DHX40P1 readthrough,
204744_s_at	0.00574066	-1.00679	IARS	isoleucyl-tRNA synthetase
220643_s_at	0.0189099	-1.00622	FAIM	Fas apoptotic inhibitory molecule
218716_x_at	0.00215357	-1.00543	MTO1	mitochondrial tRNA translation optimization 1
221878_at	0.00449888	-1.00362	C2orf68	chromosome 2 open reading frame 68
205715_at	0.00548714	-1.03723	BST1	bone marrow stromal cell antigen 1
207419_s_at	0.0154168	-1.03636	RAC2	ras-related C3 botulinum toxin substrate 2 (rho family, small GTP binding protein Rac2)
202227_s_at	0.000639172	-1.03524	BRD8	bromodomain containing 8
218553_s_at	0.00264878	-1.03491	KCTD15	potassium channel tetramerization domain containing 15
210306_at	0.00546858	-1.034	L3MBTL1	l(3)mbt-like 1 (Drosophila)
219489_s_at	0.0137883	-1.0308	NXN	nucleoredoxin
219654_at	0.0285943	-1.03058	HACD1	3-hydroxyacyl-CoA dehydratase 1
200962_at	0.00176275	-1.02859	RPL31	ribosomal protein L31
206129_s_at	0.000354986	-1.02738	ARSB	arylsulfatase B
208623_s_at	0.0357893	-1.02737	EZR	ezrin
220770_s_at	0.0081463	-1.02716	ZBED8	zinc finger BED-type containing 8
213244_at	0.00382161	1.01563	SCAMP4	secretory carrier membrane protein 4
213250_at	0.025442	1.01573	CCDC85B	coiled-coil domain containing 85B
203796_s_at	0.000369357	1.01646	BCL7A	BCL tumor suppressor 7A
218627_at	0.0125539	1.01646	DRAM1	DNA damage regulated autophagy modulator 1
202208_s_at	0.0260644	1.01662	ARL4C	ADP ribosylation factor like GTPase 4C
202123_s_at	0.00359426	1.01663	ABL1	ABL proto-oncogene 1, non-receptor tyrosine kinase
213462_at	0.0220201	1.01881	NPAS2	neuronal PAS domain protein 2
202207_at	0.031726	1.01889	ARL4C	ADP ribosylation factor like GTPase 4C
204840_s_at	0.0185152	1.01907	EEA1	early endosome antigen 1
204715_at	0.0166065	1.01922	PANX1	pannexin 1
204039_at	0.0119433	1.02059	CEBPA	CCAAT/enhancer binding protein alpha
201924_at	0.00125226	1.02115	AFF1	AF4/FMR2 family member 1
217991_x_at	0.00276516	1.02149	SSBP3	single stranded DNA binding protein 3
203123_s_at	0.00154228	1.02171	SLC11A2	solute carrier family 11 member 2
204986_s_at	1.88104e-05	1.02181	TAOK2	TAO kinase 2
202383_at	0.00334139	1.02371	KDM5C	lysine demethylase 5C
221081_s_at	0.00388419	1.02531	DENND2D	DENN domain containing 2D
200922_at	0.0217746	1.0258	KDELR1	KDEL endoplasmic reticulum protein retention receptor 1
204806_x_at	0.0246248	1.02882	HLA-F	major histocompatibility complex, class I, F
221885_at	0.00687954	1.03284	DENND2A	DENN domain containing 2A
219500_at	0.000450811	1.03296	CLCF1	cardiotrophin-like cytokine factor 1
209807_s_at	0.046016	1.034	NFIX	nuclear factor I X
218280_x_at	0.0311034	1.0404	HIST2H2AA4///HIST2H2AA3	histone cluster 2, H2aa4///histone cluster 2, H2aa3
212002_at	0.010555	1.04172	SZRD1	SUZ RNA binding domain containing 1
219143_s_at	0.00794446	1.04377	RPP25	ribonuclease P/MRP subunit p25
212994_at	0.031433	1.04415	THOC2	THO complex 2
204931_at	0.0159227	1.04549	TCF21	transcription factor 21
208290_s_at	0.00215622	1.0489	EIF5	eukaryotic translation initiation factor 5
211924_s_at	0.0249198	1.05144	PLAUR	plasminogen activator, urokinase receptor
218217_at	0.00593496	1.05243	SCPEP1	serine carboxypeptidase 1
209038_s_at	0.00156325	1.05298	EHD1	EH domain containing 1
213756_s_at	0.00486112	1.05364	HSF1	heat shock transcription factor 1
214911_s_at	0.000858568	1.05567	BRD2	bromodomain containing 2
209653_at	0.00227558	1.0563	KPNA4	karyopherin subunit alpha 4
200951_s_at	0.0193494	1.0593	CCND2	cyclin D2
203439_s_at	0.0061627	1.05949	STC2	stanniocalcin 2
201206_s_at	0.000154788	1.05975	RRBP1	ribosome binding protein 1
208829_at	0.0118524	1.06196	TAPBP	TAP binding protein (tapasin)
206132_at	0.00301594	1.06207	MCC	mutated in colorectal cancers
207667_s_at	0.00357676	1.06228	LOC100996792///MAP2K3	dual specificity mitogen-activated protein kinase kinase 3
221643_s_at	0.0317671	1.06367	RERE	arginine-glutamic acid dipeptide repeats
214446_at	0.0121709	1.06603	ELL2	elongation factor for RNA polymerase II 2
204512_at	0.000333771	1.0695	HIVEP1	human immunodeficiency virus type I enhancer binding protein 1
AFFX-HUMISGF3A/M97935_MB_at	0.0312915	1.07203	STAT1	signal transducer and activator of transcription 1
203725_at	0.00400479	1.07539	GADD45A	growth arrest and DNA damage inducible alpha
210376_x_at	0.0224216	1.07804	ELK1	ELK1, ETS transcription factor
204187_at	0.0176887	1.0785	GMPR	guanosine monophosphate reductase
211447_s_at	0.00965817	1.07915	PDE4A	phosphodiesterase 4A
209347_s_at	0.0140615	1.07956	MAF	MAF bZIP transcription factor
220034_at	0.000969803	1.08315	IRAK3	interleukin 1 receptor associated kinase 3
823_at	0.0205187	1.08353	CX3CL1	C-X3-C motif chemokine ligand 1
203528_at	0.0220245	1.08459	SEMA4D	semaphorin 4D
217419_x_at	0.0216022	1.08602	AGRN	agrin
203765_at	0.0100793	1.08604	GCA	grancalcin
214985_at	0.00742235	1.08612	EXT1	exostosin glycosyltransferase 1
221047_s_at	0.0059671	1.08745	MARK1	microtubule affinity regulating kinase 1
206832_s_at	0.0154719	1.08982	SEMA3F	semaphorin 3F
222196_at	0.0120099	1.09279	LOC389906	zinc finger protein 839 pseudogene
218532_s_at	0.0246556	1.09341	FAM134B	family with sequence similarity 134 member B
219025_at	0.00786754	1.09362	CD248	CD248 molecule
216361_s_at	0.000625959	1.09566	KAT6A	lysine acetyltransferase 6A
207110_at	5.51507e-05	1.09607	LOC100996843///KCNJ18///KCNJ12	ATP-sensitive inward rectifier potassium channel 12-like12
205897_at	0.0146898	1.0963	NFATC4	nuclear factor of activated T-cells 4
202760_s_at	0.00376919	1.09729	PALM2-AKAP2///AKAP2	PALM2-AKAP2 readthrough///A-kinase anchoring protein 2
201313_at	0.0449944	1.10042	ENO2	enolase 2
210607_at	0.0437031	1.10089	FLT3LG	fms related tyrosine kinase 3 ligand
201393_s_at	0.000729095	1.10244	IGF2R	insulin like growth factor 2 receptor
208296_x_at	0.0167573	1.10574	TNFAIP8	TNF alpha induced protein 8
201703_s_at	0.00014025	1.10716	PPP1R10	protein phosphatase 1 regulatory subunit 10
205174_s_at	0.00315305	1.10719	QPCT	glutaminyl-peptide cyclotransferase
203795_s_at	0.00142868	1.10727	BCL7A	BCL tumor suppressor 7A
222150_s_at	0.0440572	1.10808	GSAP	gamma-secretase activating protein
37022_at	0.0448862	1.10925	PRELP	proline and arginine rich end leucine rich repeat protein
204907_s_at	0.00400222	1.10926	MIR8085///BCL3	microRNA 8085///B-cell CLL/lymphoma 3
209884_s_at	0.0152257	1.1098	SLC4A7	solute carrier family 4 member 7
204858_s_at	0.035768	1.1125	TYMP	thymidine phosphorylase
217849_s_at	0.00581407	1.11293	CDC42BPB	CDC42 binding protein kinase beta
212445_s_at	0.00178606	1.1159	NEDD4L	neural precursor cell expressed, developmentally down-regulated 4-like, E3 ubiquitin protein ligase
213791_at	0.0494106	1.11672	PENK	proenkephalin
207230_at	0.00294256	1.12004	CDON	cell adhesion associated, oncogene regulated
207334_s_at	0.0318216	1.12033	TGFBR2	transforming growth factor beta receptor 2
219456_s_at	0.00961513	1.12399	RIN3	Ras and Rab interactor 3
215505_s_at	0.00376772	1.12452	STRN3	striatin 3
211564_s_at	0.00977463	1.12684	PDLIM4	PDZ and LIM domain 4
216563_at	0.0261109	1.12686	ANKRD12	ankyrin repeat domain 12
204501_at	0.00679867	1.12758	NOV	nephroblastoma overexpressed
218881_s_at	0.0153721	1.12842	FOSL2	FOS like 2, AP-1 transcription factor subunit
208372_s_at	0.000407265	1.12931	LIMK1	LIM domain kinase 1
210070_s_at	0.0240523	1.13221	CHKB-CPT1B///CPT1B	CHKB-CPT1B readthrough (NMD candidate)///carnitine palmitoyltransferase 1B
212285_s_at	0.0137702	1.13384	AGRN	agrin
205396_at	0.0156626	1.13402	SMAD3	SMAD family member 3
211141_s_at	0.00199478	1.13404	CNOT3	CCR4-NOT transcription complex subunit 3
213652_at	0.0479563	1.13411	PCSK5	proprotein convertase subtilisin/kexin type 5
202728_s_at	0.0318974	1.13553	LTBP1	latent transforming growth factor beta binding protein 1
210649_s_at	0.00144296	1.13566	ARID1A	AT-rich interaction domain 1A
218733_at	0.0012804	1.13814	MSL2	male-specific lethal 2 homolog (Drosophila)
210557_x_at	0.00790218	1.14059	CSF1	colony stimulating factor 1
203097_s_at	0.00256079	1.14081	RAPGEF2	Rap guanine nucleotide exchange factor 2
213125_at	0.0385984	1.14142	OLFML2B	olfactomedin like 2B
219062_s_at	0.00729123	1.14283	ZCCHC2	zinc finger CCHC-type containing 2
213979_s_at	0.0428138	1.14302
210229_s_at	0.00490042	1.14462	CSF2	colony stimulating factor 2
214001_x_at	0.0191408	1.14509	RPS10	ribosomal protein S10
200637_s_at	0.0133055	1.1461	PTPRF	protein tyrosine phosphatase, receptor type F
213290_at	0.0126504	1.15065	COL6A2	collagen type VI alpha 2 chain
203927_at	0.00322079	1.15338	NFKBIE	NFKB inhibitor epsilon
210069_at	0.0253339	1.15484	CHKB-CPT1B///CPT1B	CHKB-CPT1B readthrough (NMD candidate)
214716_at	0.00343739	1.1568	BMP2K	BMP2 inducible kinase
201040_at	0.00434686	1.15787	GNAI2	G protein subunit alpha i2
210943_s_at	0.0152552	1.15821	LYST	lysosomal trafficking regulator
207788_s_at	0.0256336	1.15887	SORBS3	sorbin and SH3 domain containing 3
219195_at	0.0153545	1.16381	PPARGC1A	PPARG coactivator 1 alpha
208685_x_at	0.000889211	1.16414	BRD2	bromodomain containing 2
209550_at	0.000960652	1.16528	NDN	necdin, MAGE family member
205341_at	0.00525407	1.16768	EHD2	EH domain containing 2
221768_at	0.0160464	1.16989	SFPQ	splicing factor proline and glutamine rich
205193_at	0.003773	1.17038	MAFF	MAF bZIP transcription factor F
205659_at	0.0047179	1.17414	HDAC9	histone deacetylase 9
212196_at	0.0375096	1.17424	IL6ST	interleukin 6 signal transducer
205596_s_at	0.000849297	1.17449	SMURF2	SMAD specific E3 ubiquitin protein ligase 2
212956_at	3.11842e-05	1.17833	TBC1D9	TBC1 domain family member 9
211453_s_at	0.00508528	1.17957	AKT2	AKT serine/threonine kinase 2
207819_s_at	0.00612816	1.18189	ABCB4	ATP binding cassette subfamily B member 4
36711_at	0.00658375	1.18344	MAFF	MAF bZIP transcription factor F
201508_at	0.003655	1.18416	IGFBP4	insulin like growth factor binding protein 4
201556_s_at	0.0265051	1.18883	VAMP2	vesicle associated membrane protein 2
87100_at	0.000134978	1.18892	ABHD2	abhydrolase domain containing 2
220603_s_at	0.00133274	1.19108	MCTP2	multiple C2 and transmembrane domain containing 2
209663_s_at	0.0273924	1.19277	ITGA7	integrin subunit alpha 7
206401_s_at	0.0373834	1.19387	MAPT	microtubule associated protein tau
208567_s_at	0.0001313	1.19486	LOC100996843///KCNJ18///KCNJ12	ATP-sensitive inward rectifier potassium channel 12-like
204275_at	0.00467803	1.19829	CAPN15	calpain 15
202898_at	0.00395309	1.20169	SDC3	syndecan 3
200730_s_at	0.0272814	1.2048	PTP4A1	protein tyrosine phosphatase type IVA, member 1
201203_s_at	0.00544185	1.20924	RRBP1	ribosome binding protein 1
214290_s_at	0.00987772	1.21045	HIST2H2AA4///HIST2H2AA3	histone cluster 2, H2aa4///histone cluster 2, H2aa3
203137_at	0.00339437	1.21227	WTAP	Wilms tumor 1 associated protein
207785_s_at	0.000943211	1.21325	RBPJ	recombination signal binding protein for immunoglobulin kappa J region
208871_at	0.0037501	1.21544	ATN1	atrophin 1
204160_s_at	0.0280329	1.21606	ENPP4	ectonucleotide pyrophosphatase/phosphodiesterase 4 (putative)
201801_s_at	0.00157878	1.21978	SLC29A1	solute carrier family 29 member 1 (Augustine blood group)
211911_x_at	0.00463197	1.22063	HLA-B	major histocompatibility complex, class I, B
221814_at	0.0199977	1.22236	ADGRA2	adhesion G protein-coupled receptor A2
208729_x_at	0.00549365	1.22343	HLA-B	major histocompatibility complex, class I, B
212451_at	0.00688702	1.22502	SECISBP2L	SECIS binding protein 2 like
209140_x_at	0.00319095	1.22735	HLA-B	major histocompatibility complex, class I, B
221978_at	0.0311414	1.2292	HLA-F	major histocompatibility complex, class I, F
207535_s_at	0.00573945	1.22953	NFKB2	nuclear factor kappa B subunit 2
218892_at	0.000212886	1.23164	DCHS1	dachsous cadherin-related 1
208461_at	0.000103547	1.23224	HIC1	hypermethylated in cancer 1
210517_s_at	0.0040506	1.23792	AKAP12	A-kinase anchoring protein 12
202206_at	0.0072697	1.23932	ARL4C	ADP ribosylation factor like GTPase 4C
202145_at	0.0416071	1.24062	LY6E	lymphocyte antigen 6 complex, locus E
221752_at	0.00215644	1.24398	SSH1	slingshot protein phosphatase 1
219675_s_at	0.000161077	1.24528	UXS1	UDP-glucuronate decarboxylase 1
213142_x_at	0.0201885	1.249	GSAP	gamma-secretase activating protein
210655_s_at	0.00363627	1.25404	FOXO3B///FOXO3	forkhead box O3B pseudogene///forkhead box O3
207388_s_at	0.0055199	1.25483	PTGES	prostaglandin E synthase
218880_at	0.00147739	1.26347	FOSL2	FOS like 2, AP-1 transcription factor subunit
218294_s_at	0.00223021	1.2638	NUP50	nucleoporin 50
217867_x_at	0.00605467	1.26437	BACE2	beta-site APP-cleaving enzyme 2
49306_at	0.0123356	1.265	RASSF4	Ras association domain family member 4
221727_at	0.00193661	1.26906	SUB1	SUB1 homolog, transcriptional regulator
204044_at	0.0315656	1.27214	QPRT	quinolinate phosphoribosyltransferase
201200_at	0.0060877	1.27415	CREG1	cellular repressor of E1A stimulated genes 1
201236_s_at	0.00191704	1.27601	BTG2	BTG anti-proliferation factor 2
203723_at	0.0454899	1.2765	ITPKB	inositol-trisphosphate 3-kinase B
204420_at	0.0297442	1.27811	FOSL1	FOS like 1, AP-1 transcription factor subunit
217799_x_at	0.00850515	1.27855	UBE2H	ubiquitin conjugating enzyme E2 H
213109_at	0.00788842	1.28338	TNIK	TRAF2 and NCK interacting kinase
211839_s_at	0.00443909	1.28459	CSF1	colony stimulating factor 1
207082_at	0.0179696	1.28566	CSF1	colony stimulating factor 1
40489_at	0.00337261	1.28935	ATN1	atrophin 1
213800_at	0.0212102	1.29502	CFH	complement factor H
203394_s_at	0.047389	1.30216	HES1	hes family bHLH transcription factor 1
210756_s_at	0.00654796	1.30458	NOTCH2	notch 2
217914_at	0.00618048	1.30558	TPCN1	two pore segment channel 1
206636_at	0.000955394	1.30907	RASA2	RAS p21 protein activator 2
209122_at	0.00224668	1.3109	PLIN2	perilipin 2
220941_s_at	0.000502437	1.3112	C21orf91	chromosome 21 open reading frame 91
209365_s_at	0.0425305	1.31317	ECM1	extracellular matrix protein 1
212336_at	0.0075874	1.31424	EPB41L1	erythrocyte membrane protein band 4.1 like 1
211676_s_at	0.0128486	1.32946	IFNGR1	interferon gamma receptor 1
221484_at	0.0015268	1.33238	B4GALT5	beta-1,4-galactosyltransferase 5
202828_s_at	0.000161893	1.33413	MMP14	matrix metallopeptidase 14
218066_at	0.000793945	1.33989	SLC12A7	solute carrier family 12 member 7
215440_s_at	0.00433008	1.34161	BEX4	brain expressed X-linked 4
209491_s_at	7.23661e-06	1.34233	CAND1.11///AMPD3	uncharacterized LOC100130460
207425_s_at	0.000177656	1.35085	2009-09-01	septin 9
210805_x_at	0.000487832	1.3528	LOC101928269	uncharacterized LOC101928269
210592_s_at	0.00126335	1.35586	SAT1	spermidine/spermine N1-acetyltransferase 1
202450_s_at	0.0189006	1.35895	CTSK	cathepsin K
213004_at	0.0366312	1.35939	ANGPTL2	angiopoietin like 2
214602_at	0.00708568	1.36143	COL4A4	collagen type IV alpha 4 chain
201392_s_at	0.0058587	1.36193	IGF2R	insulin like growth factor 2 receptor
219593_at	0.0338525	1.36353	SLC15A3	solute carrier family 15 member 3
201654_s_at	0.0388137	1.37174	HSPG2	heparan sulfate proteoglycan 2
205479_s_at	0.00370041	1.37336	PLAU	plasminogen activator, urokinase
220092_s_at	0.0096178	1.37567	ANTXR1	anthrax toxin receptor 1
219578_s_at	0.00462302	1.37683	CPEB1	cytoplasmic polyadenylation element binding protein 1
213813_x_at	0.0407768	1.37903
212091_s_at	0.0392654	1.3821	COL6A1	collagen type VI alpha 1 chain
202934_at	0.0179791	1.38347	HK2	hexokinase 2
203254_s_at	0.0144141	1.39099	TLN1	talin 1
205809_s_at	0.00417097	1.39573	WASL	Wiskott-Aldrich syndrome like
205559_s_at	0.0238745	1.39664	PCSK5	proprotein convertase subtilisin/kexin type 5
219682_s_at	0.0110009	1.40313	TBX3	T-box 3
220615_s_at	0.00080271	1.40616	FAR2	fatty acyl-CoA reductase 2
203455_s_at	0.00249812	1.40684	SAT1	spermidine/spermine N1-acetyltransferase 1
212090_at	0.00195655	1.4106	GRINA	glutamate ionotropic receptor NMDA type subunit associated protein 1
213107_at	0.0005729	1.41437	TNIK	TRAF2 and NCK interacting kinase
209488_s_at	0.00415811	1.41734	RBPMS	RNA binding protein with multiple splicing
207011_s_at	0.00814565	1.42134	PTK7	protein tyrosine kinase 7 (inactive)
205560_at	0.00913155	1.42218	PCSK5	proprotein convertase subtilisin/kexin type 5
205205_at	1.5316e-05	1.42469	RELB	RELB proto-oncogene, NF-kB subunit
214326_x_at	0.0303581	1.42694	JUND	JunD proto-oncogene, AP-1 transcription factor subunit
203239_s_at	0.00720092	1.42824	CNOT3	CCR4-NOT transcription complex subunit 3
219090_at	0.0199852	1.42991	SLC24A3	solute carrier family 24 member 3
213113_s_at	0.00713227	1.43156	SLC43A3	solute carrier family 43 member 3
214667_s_at	0.0306917	1.43251	TP53I11	tumor protein p53 inducible protein 11
206614_at	0.0213406	1.43621	GDF5	growth differentiation factor 5
208510_s_at	0.00698131	1.43635	PPARG	peroxisome proliferator activated receptor gamma
220104_at	0.0497776	1.44464	ZC3HAV1	zinc finger CCCH-type containing, antiviral 1
218736_s_at	0.03428	1.44541	PALMD	palmdelphin
200952_s_at	0.0261304	1.44553	CCND2	cyclin D2
211596_s_at	0.000520783	1.45171	LRIG1	leucine rich repeats and immunoglobulin like domains 1
205896_at	0.00598943	1.46157	SLC22A4	solute carrier family 22 member 4
204671_s_at	0.00207106	1.46361	ANKRD6	ankyrin repeat domain 6
220030_at	0.0197366	1.4733	STYK1	serine/threonine/tyrosine kinase 1
203665_at	0.0104923	1.47334	HMOX1	heme oxygenase 1
205960_at	0.00552343	1.48001	PDK4	pyruvate dehydrogenase kinase 4
207836_s_at	0.001486	1.4866	RBPMS	RNA binding protein with multiple splicing
201141_at	0.0156842	1.48844	GPNMB	glycoprotein nmb
204760_s_at	0.00377854	1.49429	NR1D1///THRA	nuclear receptor subfamily 1 group D member 1
36564_at	0.00630494	1.49499	RNF19B	ring finger protein 19B
211965_at	0.00489273	1.495	ZFP36L1	ZFP36 ring finger protein like 1
204132_s_at	0.000298889	1.49871	FOXO3B///FOXO3	forkhead box O3B pseudogene///forkhead box O3
213038_at	0.00317256	1.50065	RNF19B	ring finger protein 19B
202295_s_at	0.0434464	1.50942	CTSH	cathepsin H
204070_at	0.0442397	1.50988	RARRES3	retinoic acid receptor responder 3
218834_s_at	0.000276596	1.51234	TMEM132A	transmembrane protein 132A
205816_at	0.0267737	1.5164	ITGB8	integrin subunit beta 8
205945_at	0.00495588	1.52288	IL6R	interleukin 6 receptor
214797_s_at	0.00119014	1.53711	CDK18	cyclin dependent kinase 18
213638_at	0.0025525	1.53903	PHACTR1	phosphatase and actin regulator 1
213988_s_at	0.000595166	1.557	SAT1	spermidine/spermine N1-acetyltransferase 1
209928_s_at	0.000627837	1.55856	MSC	musculin
201489_at	1.36179e-05	1.57691	PPIF	peptidylprolyl isomerase F
210285_x_at	0.000324343	1.58179	WTAP	Wilms tumor 1 associated protein
205404_at	0.0195313	1.58337	HSD11B1	hydroxysteroid 11-beta dehydrogenase 1
201490_s_at	4.00259e-05	1.58363	PPIF	peptidylprolyl isomerase F
205555_s_at	0.00273127	1.59015	MSX2	msh homeobox 2
220911_s_at	0.00946549	1.59073	NYNRIN	NYN domain and retroviral integrase containing
202393_s_at	5.37107e-05	1.59433	KLF10	Kruppel like factor 10
203434_s_at	0.00374291	1.5989	MME	membrane metallo-endopeptidase
220032_at	0.000167418	1.5994	CPED1	cadherin like and PC-esterase domain containing 1
214041_x_at	0.0118521	1.59973	RPL37A	ribosomal protein L37a
215485_s_at	0.000282973	1.60029	ICAM1	intercellular adhesion molecule 1
213986_s_at	0.0298327	1.60354	TMEM259	transmembrane protein 259
211518_s_at	0.0221252	1.60443	BMP4	bone morphogenetic protein 4
206908_s_at	0.0113737	1.61008	CLDN11	claudin 11
203425_s_at	0.0120438	1.61388	IGFBP5	insulin like growth factor binding protein 5
217739_s_at	0.00936236	1.61538	NAMPT	nicotinamide phosphoribosyltransferase
201461_s_at	0.0282794	1.61603	MAPKAPK2	mitogen-activated protein kinase-activated protein kinase 2
206569_at	0.0373527	1.61645	IL24	interleukin 24
203836_s_at	0.00472354	1.61723	MAP3K5	mitogen-activated protein kinase kinase kinase 5
203435_s_at	0.00729828	1.61724	MME	membrane metallo-endopeptidase
210145_at	0.0239912	1.61902	PLA2G4A	phospholipase A2 group IVA
34478_at	0.0084555	1.62007	RAB11B	RAB11B, member RAS oncogene family
204790_at	0.0054543	1.62549	SMAD7	SMAD family member 7
207092_at	0.0287074	1.62886	LEP	leptin
203751_x_at	0.0452732	1.63064	JUND	JunD proto-oncogene, AP-1 transcription factor subunit
201487_at	0.0247035	1.63562	CTSC	cathepsin C
205290_s_at	6.37777e-06	1.63614	BMP2	bone morphogenetic protein 2
214581_x_at	0.0342525	1.6372	TNFRSF21	TNF receptor superfamily member 21
205476_at	0.0334371	1.63933	CCL20	C-C motif chemokine ligand 20
211677_x_at	0.0426677	1.63973	CADM3	cell adhesion molecule 3
204430_s_at	0.00857509	1.64592	SLC2A5	solute carrier family 2 member 5
221958_s_at	0.00623073	1.64936	WLS	wntless Wnt ligand secretion mediator
203508_at	0.00487683	1.67034	TNFRSF1B	TNF receptor superfamily member 1B
202508_s_at	0.0148598	1.6749	SNAP25	synaptosome associated protein 25
202890_at	0.00128973	1.67735	MAP7	microtubule associated protein 7
207233_s_at	0.00433123	1.67908	MITF	melanogenesis associated transcription factor
204966_at	0.000887966	1.68012	ADGRB2	adhesion G protein-coupled receptor B2
203414_at	0.00016067	1.68439	MMD	monocyte to macrophage differentiation associated
209723_at	0.0281728	1.69282	SERPINB9	serpin family B member 9
160020_at	0.000441266	1.70729	MMP14	matrix metallopeptidase 14
210692_s_at	0.00029786	1.71005	SLC43A3	solute carrier family 43 member 3
212574_x_at	0.020667	1.71042	TMEM259	transmembrane protein 259
207978_s_at	0.00126758	1.71735	NR4A3	nuclear receptor subfamily 4 group A member 3
208018_s_at	0.00903971	1.72195	HCK	HCK proto-oncogene, Src family tyrosine kinase
217279_x_at	0.00304076	1.72748	MMP14	matrix metallopeptidase 14
204863_s_at	0.0431006	1.7363	IL6ST	interleukin 6 signal transducer
202075_s_at	0.00678216	1.73742	PLTP	phospholipid transfer protein
210973_s_at	0.0123176	1.73834	FGFR1	fibroblast growth factor receptor 1
202531_at	0.0201288	1.74356	IRF1	interferon regulatory factor 1
217738_at	0.00503733	1.74626	NAMPT	nicotinamide phosphoribosyltransferase
201473_at	0.000304698	1.75184	JUNB	JunB proto-oncogene, AP-1 transcription factor subunit
203505_at	8.5938e-05	1.75949	ABCA1	ATP binding cassette subfamily A member 1
37170_at	0.00391748	1.76108	BMP2K	BMP2 inducible kinase
211828_s_at	0.00097111	1.79266	TNIK	TRAF2 and NCK interacting kinase
200935_at	0.00338659	1.79295	CALR	calreticulin
209959_at	0.00126233	1.79389	NR4A3	nuclear receptor subfamily 4 group A member 3
203717_at	0.0160158	1.80073	DPP4	dipeptidyl peptidase 4
203820_s_at	0.00585361	1.8093	IGF2BP3	insulin like growth factor 2 mRNA binding protein 3
203859_s_at	0.00598957	1.81823	PALM	paralemmin
215388_s_at	0.00545484	1.82357	CFHR1///CFH	complement factor H related 1///complement factor H
219514_at	0.020424	1.82459	ANGPTL2	angiopoietin like 2
205410_s_at	0.0051233	1.83479	ATP2B4	ATPase plasma membrane Ca2+ transporting 4
202509_s_at	0.000102447	1.84279	TNFAIP2	TNF alpha induced protein 2
214321_at	0.00183059	1.84956	NOV	nephroblastoma overexpressed
203823_at	7.79791e-06	1.86118	RGS3	regulator of G-protein signaling 3
201123_s_at	0.0135247	1.86615	EIF5A	eukaryotic translation initiation factor 5A
204595_s_at	0.0386012	1.88054	STC1	stanniocalcin 1
205236_x_at	0.0455989	1.89064	SOD3	superoxide dismutase 3, extracellular
203819_s_at	0.00539636	1.8929	IGF2BP3	insulin like growth factor 2 mRNA binding protein 3
214149_s_at	0.00838695	1.90454	ATP6V0E1	ATPase H+ transporting V0 subunit e1
207510_at	0.040396	1.915	BDKRB1	bradykinin receptor B1
210317_s_at	0.00154978	1.91672	YWHAE	tyrosine 3-monooxygenase
204655_at	0.0403253	1.92094	CCL5	C-C motif chemokine ligand 5
221524_s_at	0.000919304	1.93303	RRAGD	Ras related GTP binding D
221765_at	0.0245154	1.94072	UGCG	UDP-glucose ceramide glucosyltransferase
201167_x_at	0.00672006	1.94469	ARHGDIA	Rho GDP dissociation inhibitor alpha
204702_s_at	9.25005e-05	1.96182	NFE2L3	nuclear factor, erythroid 2 like 3
37028_at	6.11071e-05	1.97499	PPP1R15A	protein phosphatase 1 regulatory subunit 15A
202709_at	0.0236239	1.98091	FMOD	fibromodulin
204472_at	0.000607755	1.98497	GEM	GTP binding protein overexpressed in skeletal muscle
202014_at	0.000127731	1.98732	PPP1R15A	protein phosphatase 1 regulatory subunit 15A
221477_s_at	0.00589366	1.99483	LOC100129518///SOD2	uncharacterized LOC100129518
212940_at	0.0266248	1.99515	COL6A1	collagen type VI alpha 1 chain
211823_s_at	0.000418879	2.00026	PXN	paxillin
221921_s_at	0.0375952	2.01441	CADM3	cell adhesion molecule 3
202637_s_at	0.00126299	2.03172	ICAM1	intercellular adhesion molecule 1
204596_s_at	0.0250186	2.03278	STC1	stanniocalcin 1
204879_at	0.00101865	2.03945	PDPN	podoplanin
205794_s_at	0.00117828	2.05785	NOVA1	NOVA alternative splicing regulator 1
203716_s_at	0.00664704	2.05997	DPP4	dipeptidyl peptidase 4
214164_x_at	0.00717782	2.07817	CA12	carbonic anhydrase 12
218559_s_at	0.000518391	2.08804	MAFB	MAF bZIP transcription factor B
217502_at	0.037672	2.08995	IFIT2	interferon induced protein with tetratricopeptide repeats 2
213817_at	0.00178733	2.09941	IRAK3	interleukin 1 receptor associated kinase 3
219064_at	0.0175329	2.1054	ITIH5	inter-alpha-trypsin inhibitor heavy chain family member 5
210538_s_at	0.00492313	2.12189	BIRC3	baculoviral IAP repeat containing 3
211478_s_at	0.0118194	2.12901	DPP4	dipeptidyl peptidase 4
207992_s_at	0.000109124	2.12927	AMPD3	adenosine monophosphate deaminase 3
204803_s_at	0.00270485	2.14087	RRAD	RRAD, Ras related glycolysis inhibitor and calcium channel regulator
214767_s_at	0.0101168	2.14736	HSPB6	heat shock protein family B (small) member 6
218995_s_at	0.000209286	2.15255	EDN1	endothelin 1
206290_s_at	0.029921	2.22375	RGS7	regulator of G-protein signaling 7
201367_s_at	0.0470683	2.22915	ZFP36L2	ZFP36 ring finger protein like 2
211958_at	0.0306785	2.23179	IGFBP5	insulin like growth factor binding protein 5
202902_s_at	0.00104636	2.24735	CTSS	cathepsin S
213606_s_at	0.0102468	2.2617	ARHGDIA	Rho GDP dissociation inhibitor alpha
202157_s_at	1.72364e-05	2.26775	CELF2	CUGBP, Elav-like family member 2
211668_s_at	0.000415536	2.27637	PLAU	plasminogen activator, urokinase
219825_at	0.0310485	2.28959	CYP26B1	cytochrome P450 family 26 subfamily B member 1
204802_at	0.00199032	2.30522	RRAD	RRAD, Ras related glycolysis inhibitor and calcium channel regulator
212977_at	0.0062589	2.31292	ACKR3	atypical chemokine receptor 3
220975_s_at	2.2035e-06	2.31508	C1QTNF1	C1q and tumor necrosis factor related protein 1
202827_s_at	0.00616439	2.31902	MMP14	matrix metallopeptidase 14
221009_s_at	0.00104997	2.32301	ANGPTL4	angiopoietin like 4
204597_x_at	0.00723201	2.32742	STC1	stanniocalcin 1
221523_s_at	0.0013073	2.34572	RRAGD	Ras related GTP binding D
221898_at	0.0120914	2.35443	PDPN	podoplanin
215867_x_at	0.00787348	2.35464	CA12	carbonic anhydrase 12
202510_s_at	0.00170131	2.35887	TNFAIP2	TNF alpha induced protein 2
201693_s_at	0.0159758	2.36075	EGR1	early growth response 1
206025_s_at	0.0382826	2.37263	TNFAIP6	TNF alpha induced protein 6
204415_at	0.0395753	2.37452	IFI6	interferon alpha inducible protein 6
209170_s_at	0.0178515	2.41566	GPM6B	glycoprotein M6B
204508_s_at	0.00342211	2.43043	CA12	carbonic anhydrase 12
218810_at	8.41154e-05	2.43214	MIR6732///ZC3H12A	microRNA 6732
216841_s_at	0.000247751	2.44514	LOC100129518///SOD2	uncharacterized LOC100129518
215101_s_at	0.0216494	2.45313	CXCL5	C-X-C motif chemokine ligand 5
204041_at	0.00726768	2.45974	MAOB	monoamine oxidase B
213948_x_at	0.0279242	2.48114	CADM3	cell adhesion molecule 3
213415_at	0.000339387	2.48546	CLIC2	chloride intracellular channel 2
219869_s_at	0.0374367	2.49192	SLC39A8	solute carrier family 39 member 8
202638_s_at	0.000190872	2.5256	ICAM1	intercellular adhesion molecule 1
210195_s_at	0.00228849	2.53737	PSG1	pregnancy specific beta-1-glycoprotein 1
210735_s_at	0.00166607	2.54465	CA12	carbonic anhydrase 12
205207_at	0.01037	2.54744	IL6	interleukin 6
203504_s_at	7.52981e-05	2.60753	ABCA1	ATP binding cassette subfamily A member 1
202156_s_at	6.29165e-06	2.61896	CELF2	CUGBP, Elav-like family member 2
210797_s_at	0.0259465	2.62458	OASL	2'-5'-oligoadenylate synthetase like
201502_s_at	0.000338041	2.62668	NFKBIA	NFKB inhibitor alpha
203963_at	0.017063	2.63314	CA12	carbonic anhydrase 12
215223_s_at	0.000290924	2.68086	LOC100129518///SOD2	uncharacterized LOC100129518
209167_at	0.00500522	2.70457	GPM6B	glycoprotein M6B
213197_at	0.000540423	2.70757	ASTN1	astrotactin 1
219863_at	0.0168333	2.7599	HERC5	HECT and RLD domain containing E3 ubiquitin protein ligase 5
206172_at	0.0114932	2.79052	IL13RA2	interleukin 13 receptor subunit alpha 2
210319_x_at	0.00152071	2.84499	MSX2	msh homeobox 2
1405_i_at	0.0253862	2.84942	CCL5	C-C motif chemokine ligand 5
217525_at	0.000417294	2.85002	OLFML1	olfactomedin like 1
219414_at	0.00742771	2.88195	CLSTN2	calsyntenin 2
216598_s_at	0.0222189	2.89034	CCL2	C-C motif chemokine ligand 2
202158_s_at	1.52157e-06	2.89854	CELF2	CUGBP, Elav-like family member 2
207850_at	0.0216497	2.9537	CXCL3	C-X-C motif chemokine ligand 3
210196_s_at	0.000722907	3.00338	PSG1	pregnancy specific beta-1-glycoprotein 1
209774_x_at	0.0229758	3.03835	CXCL2	C-X-C motif chemokine ligand 2
207038_at	0.000760119	3.07771	SLC16A6	solute carrier family 16 member 6
214974_x_at	0.0262655	3.07975	CXCL5	C-X-C motif chemokine ligand 5
203828_s_at	4.46171e-05	3.13122	IL32	interleukin 32
204748_at	0.0125171	3.15726	PTGS2	prostaglandin-endoperoxide synthase 2
205660_at	0.0232205	3.16146	OASL	2'-5'-oligoadenylate synthetase like
218345_at	0.0124923	3.2005	TMEM176A	transmembrane protein 176A
204475_at	0.00470868	3.27304	MMP1	matrix metallopeptidase 1
205266_at	0.00126351	3.30255	LIF	leukemia inhibitory factor
213797_at	0.0295639	3.33098	RSAD2	radical S-adenosyl methionine domain containing 2
209267_s_at	0.0185053	3.33623	SLC39A8	solute carrier family 39 member 8
206134_at	0.0217701	3.43082	ADAMDEC1	ADAM like decysin 1
217767_at	0.00902036	3.43747	C3	complement component 3
215078_at	0.00860749	3.46262	LOC100129518///SOD2	uncharacterized LOC100129518
211506_s_at	0.0247061	3.53426	CXCL8	C-X-C motif chemokine ligand 8
204584_at	0.00383556	3.66378	L1CAM	L1 cell adhesion molecule
207386_at	0.00176153	3.67917	CYP7B1	cytochrome P450 family 7 subfamily B member 1
204470_at	0.0096444	3.68147	CXCL1	C-X-C motif chemokine ligand 1
202859_x_at	0.0234346	3.72218	CXCL8	C-X-C motif chemokine ligand 8
204224_s_at	0.000250466	3.76619	GCH1	GTP cyclohydrolase 1
200953_s_at	0.000224917	3.83418	CCND2	cyclin D2
202644_s_at	0.000312127	4.0297	TNFAIP3	TNF alpha induced protein 3
220532_s_at	0.0208221	4.1115	TMEM176B	transmembrane protein 176B
219454_at	0.0213968	4.27531	EGFL6	EGF like domain multiple 6
202643_s_at	7.24501e-05	4.4965	TNFAIP3	TNF alpha induced protein 3
204614_at	4.28715e-05	5.33924	SERPINB2	serpin family B member 2
37022_at	0.0448862	1.10925	PRELP	proline and arginine rich end leucine rich repeat protein
204907_s_at	0.00400222	1.10926	MIR8085///BCL3	microRNA 8085///B-cell CLL/lymphoma 3
212445_s_at	0.00178606	1.1159	NEDD4L	neural precursor cell expressed, developmentally down-regulated 4-like, E3 ubiquitin protein ligase
213791_at	0.0494106	1.11672	PENK	proenkephalin
208372_s_at	0.000407265	1.12931	LIMK1	LIM domain kinase 1
205396_at	0.0156626	1.13402	SMAD3	SMAD family member 3
210649_s_at	0.00144296	1.13566	ARID1A	AT-rich interaction domain 1A
